# Supplementary material for: Comprehensive Evaluation of 202 Cotton Varieties (Lines) and Their Physiological Drought Resistance Response During Seedling Stage
Source: Plants (Basel). 2025 Jun 10;14(12):1770. doi: 10.3390/plants14121770 (PMC12196738; doi:10.3390/plants14121770)
Supplement: Supplementary file 1 [file plants-14-01770-s001.zip]

Archive with 1 entries (1 files):
- plants-3671535-supplementary.pdf
